# Supplementary material for: Studies of neurodegenerative diseases using Drosophila and the development of novel approaches for their analysis
Source: Fly (Austin). 2022 Jun 29;16(1):275–98. doi: 10.1080/19336934.2022.2087484 (PMC9336468; doi:10.1080/19336934.2022.2087484)
Supplement: Supplemental Material [file KFLY_A_2087484_SM8383.xlsx]

## Sheet: Sheet1
Supplementary Table 1. Phenotypes of each disease gene and assays mentioned in this paper
Ref No.	Disease	Gene	Driver or LOF	Phenotype	Result
24	Spinocerebellar ataxia type 3	hMJD	elav-Gal4	rhabdomere	reduce
24	Spinocerebellar ataxia type 3	hMJD	elav-Gal4	rough eye phenotype	exacerbate
24	Spinocerebellar ataxia type 3	hMJD	GMR-Gal4	rough eye phenotype	exacerbate
24	Spinocerebellar ataxia type 3	hMJD	GMR-Gal4	vacuole	increase
25	Huntington's disease	hHtt	GMR-Gal4	rhabdomere	reduce
27	Polyglutamine disease	CAG repeat	GMR-Gal4	rough eye phenotype	exacerbate
28	Parkinson's disease	hαsyn	elav-Gal4	life span assay	shorten
28	Parkinson's disease	hαsyn	elav-Gal4	the number of DA neurons	reduce
28	Parkinson's disease	hαsyn	GMR-Gal4	rhabdomere	reduce
28	Parkinson's disease	hαsyn	Ddc-Gal4	the number of DA neurons	reduce
29	Parkinson's disease	hαsyn	Ddc-Gal4	the number of DA neurons	reduce
34	Parkinson's disease	dVPS35	LOF	the number of bouton at larval NMJ	increase
35	Parkinson's disease	dVPS35	elav-Gal4	climbing assay	decline
35	Parkinson's disease	dVPS35	GMR-Gal4	rough eye phenotype	exacerbate
35	Parkinson's disease	hαsyn	elav-Gal4	climbing assay	decline
36	Parkinson's disease	dVPS35	LOF	rhabdomere	reduce
36	Parkinson's disease	hαsyn	Rh1-Gal4	vacuole	increase
37	Parkinson's disease	dVPS35	LOF	the number of bouton at larval NMJ	increase
37	Parkinson's disease	dVPS35	LOF	EJPs at larval NMJ	increase
37	Parkinson's disease	dVPS35	LOF	life span assay	shorten
37	Parkinson's disease	dVPS35	LOF	sleep behavior	increase the sleep time
37	Parkinson's disease	dVPS35	LOF	SVs at larval NMJ	decrease
42	Parkinson's disease	dParkin	LOF	climbing assay	decline
42	Parkinson's disease	dParkin	LOF	the number of DA neurons	reduce
42	Parkinson's disease	dParkin	LOF	life span assay	shorten
43	Parkinson's disease	hαsyn	Ddc-Gal4	the number of DA neurons	reduce
44	Parkinson's disease	hαsyn	GMR-Gal4	rhabdomere	reduce
44	Parkinson's disease	hαsyn	GMR-Gal4	rough eye phenotype	not change
44	Parkinson's disease	hαsyn	Ddc-Gal4	climbing assay	decline
44	Parkinson's disease	hαsyn	Ddc-Gal4	life span assay	not change
47	Parkinson's disease	dGBA1A	LOF	life span assay	extend
47	Parkinson's disease	dGBA1A	LOF	climbing assay	not change
47	Parkinson's disease	dGBA1B	LOF	life span assay	shorten
47	Parkinson's disease	dGBA1B	LOF	climbing assay	decline
47	Parkinson's disease	dGBA1B	LOF	synapse at CNS	exacerbate
47	Parkinson's disease	dGBA1B	LOF	rhabdomere	reduce
48	Parkinson's disease	dGBA1B	LOF	rough eye phenotype	exacerbate
48	Parkinson's disease	dGBA1B	LOF	climbing assay	decline
48	Parkinson's disease	dGBA1B	LOF	sleep behavior	abnormal
48	Parkinson's disease	hαsyn	TH-Gal4	the number of DA neurons	reduce
48	Parkinson's disease	hαsyn	TH-Gal4	sleep behavior	abnormal
49	Alzheimer's disease	hAβ40	elav-Gal4	olfactory memory	decline
49	Alzheimer's disease	hAβ40	elav-Gal4	climbing assay	not change
49	Alzheimer's disease	hAβ40	elav-Gal4	life span assay	not change
49	Alzheimer's disease	hAβ40	elav-Gal4	vacuole	not change
49	Alzheimer's disease	hAβ42	elav-Gal4	olfactory memory	decline
49	Alzheimer's disease	hAβ42	elav-Gal4	climbing assay	decline
49	Alzheimer's disease	hAβ42	elav-Gal4	life span assay	shorten
49	Alzheimer's disease	hAβ42	elav-Gal4	vacuole	increase
50	Alzheimer's disease	hAβ42	GMR-Gal4	rough eye phenotype	exacerbate
50	Alzheimer's disease	hAβ42	GMR-Gal4	life span assay	shorten
50	Alzheimer's disease	hAβ42	GMR-Gal4	vacuole	increase
50	Alzheimer's disease	hAβ42	GMR-Gal4	rhabdomere	reduce
51	Alzheimer's disease	hAβ40	elav-Gal4	rough eye phenotype	not change
51	Alzheimer's disease	hAβ40	elav-Gal4	vacuole	not change
51	Alzheimer's disease	hAβ40	elav-Gal4	life span assay	not change
51	Alzheimer's disease	hAβ42	elav-Gal4	rough eye phenotype	exacerbate
51	Alzheimer's disease	hAβ42	elav-Gal4	vacuole	increase
51	Alzheimer's disease	hAβ42	elav-Gal4	life span assay	shorten
51	Alzheimer's disease	hAβ42	elav-Gal4	climbing assay	decline
52	Alzheimer's disease	hTau	elav-Gal4	life span assay	shorten
52	Alzheimer's disease	hTau	elav-Gal4	vacuole	increase
52	Alzheimer's disease	hTau	elav-Gal4	the number of Cholinergic neurons	decrease
67	Amyotrophic lateral sclerosis	hSOD1	D42-Gal4	life span assay	not change
67	Amyotrophic lateral sclerosis	hSOD1	D42-Gal4	climbing assay	decline
67	Amyotrophic lateral sclerosis	hSOD1	GMR-Gal4	rough eye phenotype	not change
67	Amyotrophic lateral sclerosis	hSOD1	GMR-Gal4	rhabdomere	not change
68	Amyotrophic lateral sclerosis	hTDP-43	GMR-Gal4	rough eye phenotype	exacerbate
68	Amyotrophic lateral sclerosis	hTDP-43	GMR-Gal4	rhabdomere	reduce
68	Amyotrophic lateral sclerosis	hTDP-43	D42-Gal4	life span assay	shorten
69	Amyotrophic lateral sclerosis	hTDP-43	GMR-Gal4	rough eye phenotype	exacerbate
69	Amyotrophic lateral sclerosis	hTDP-43	GMR-Gal4	rhabdomere	reduce
69	Amyotrophic lateral sclerosis	hTDP-43	OK371-Gal4	the number of bouton at larval NMJ	decrease
69	Amyotrophic lateral sclerosis	hTDP-43	RN2-Gal4	climbing assay	decline
70	Amyotrophic lateral sclerosis	hTDP-43	GMR-Gal4	rough eye phenotype	exacerbate
76	Amyotrophic lateral sclerosis	hFUS	GMR-Gal4	rough eye phenotype	exacerbate
76	Amyotrophic lateral sclerosis	hFUS	GMR-Gal4	vacuole	increase
76	Amyotrophic lateral sclerosis	hFUS	Elav-GS	life span assay	shorten
76	Amyotrophic lateral sclerosis	hFUS	Elav-GS	climbing assay	decline
76	Amyotrophic lateral sclerosis	hFUS	OK371-Gal4	the number of bouton at larval NMJ	not change
78	Amyotrophic lateral sclerosis	hFUS	GMR-Gal4	rough eye phenotype	exacerbate
78	Amyotrophic lateral sclerosis	hFUS	OK371-Gal4	the number of bouton at larval NMJ	decrease
78	Amyotrophic lateral sclerosis	hFUS	OK371-Gal4	the area of bouton at larval NMJ	change
79	Amyotrophic lateral sclerosis	dcaz	LOF	life span assay	shorten
79	Amyotrophic lateral sclerosis	dcaz	LOF	the number of bouton at larval NMJ	not change
79	Amyotrophic lateral sclerosis	dcaz	OK6-Gal4	the number of bouton at larval NMJ	increase
79	Amyotrophic lateral sclerosis	dtbph	LOF	the number of bouton at larval NMJ	not change
79	Amyotrophic lateral sclerosis	dtbph	OK6-Gal4	the number of bouton at larval NMJ	increase
79	Amyotrophic lateral sclerosis	hFUS	OK6-Gal4	the number of bouton at larval NMJ	increase
79	Amyotrophic lateral sclerosis	hTDP-43	OK6-Gal4	the number of bouton at larval NMJ	increase
81	Amyotrophic lateral sclerosis	dVAP33A	elav-Gal4	the area of bouton at larval NMJ	change
81	Amyotrophic lateral sclerosis	dVAP33A	elav-Gal4	ultrastructure of larval NMJ	change
81	Amyotrophic lateral sclerosis	dVAP33A	OK6-Gal4	the area of bouton at larval NMJ	change
81	Amyotrophic lateral sclerosis	dVAP33A	LOF	the area of bouton at larval NMJ	increase
82	Amyotrophic lateral sclerosis	dVAP33A	LOF	the area of bouton at larval NMJ	increase
82	Amyotrophic lateral sclerosis	dVAP33A	LOF	the number of bouton at larval NMJ	decrease
82	Amyotrophic lateral sclerosis	dVAP33A	LOF	EJPs at larval NMJ	increase
82	Amyotrophic lateral sclerosis	dVAP33A	LOF	TEM analysis of NMJ	change
82	Amyotrophic lateral sclerosis	dVAP33A	elav-Gal4	quantal size of EJP	decrease
82	Amyotrophic lateral sclerosis	dVAP33A	elav-Gal4	TEM analysis of NMJ	change
82	Amyotrophic lateral sclerosis	dVAP33A	elav-Gal4	the size of bouton at larval NMJ	decrease
82	Amyotrophic lateral sclerosis	dVAP33A	elav-Gal4	the number of bouton at larval NMJ	increase
82	Amyotrophic lateral sclerosis	dVAP33A	elav-Gal4	EJPs at larval NMJ	decrease
82	Amyotrophic lateral sclerosis	hVAPB	elav-Gal4	the size of bouton at larval NMJ	decrease
82	Amyotrophic lateral sclerosis	hVAPB	elav-Gal4	the number of bouton at larval NMJ	increase
82	Amyotrophic lateral sclerosis	hVAPB	elav-Gal4	EJPs at larval NMJ	decrease
98	Alzheimer's disease	hTau	GMR-Gal4	rough eye phenotype	exacerbate
99	Alzheimer's disease	hTau	GMR-Gal4	rough eye phenotype	exacerbate
100	Alzheimer's disease	hTau	GMR-Gal4	rough eye phenotype	exacerbate
101	Parkinson's disease	hαsyn	Syn-QF2	climbing assay	decline
101	Parkinson's disease	hαsyn	Syn-QF2	vacuole	increase
101	Parkinson's disease	hαsyn	Syn-QF2	life span assay	shorten
102	Alzheimer's disease	hTau	elav-Gal4	locomoter activity	decline
103	Alzheimer's disease	hTau	elav-Gal4	locomoter activity	decline
105	Alzheimer's disease	hTau	elav-Gal4	locomoter activity	decline
105	Alzheimer's disease	hTau	elav-Gal4	vacuole	increase
109	Amyotrophic lateral sclerosis	hTDP-43	GMR-Gal4	rough eye phenotype	exacerbate
109	Amyotrophic lateral sclerosis	hTDP-43	GMR-Gal4	vacuole	increase
109	Amyotrophic lateral sclerosis	hTDP-43	D42-Gal4	climbing assay	decline
109	Amyotrophic lateral sclerosis	hTDP-43	elav-Gal4	life span assay	shorten
110	Amyotrophic lateral sclerosis	GGGGCCrepeat in C9orf72	GMR-Gal4	rough eye phenotype	exacerbate
110	Amyotrophic lateral sclerosis	GGGGCCrepeat in C9orf72	Elav-GS	life span assay	shorten
111	Amyotrophic lateral sclerosis	GGGGCCrepeat in C9orf72	GMR-Gal4	rough eye phenotype	exacerbate
111	Amyotrophic lateral sclerosis	GGGGCCrepeat in C9orf72	GMR-Gal4	retinal thickness	decrease
111	Amyotrophic lateral sclerosis	GGGGCCrepeat in C9orf72	Elav-GS	life span assay	shorten
111	Amyotrophic lateral sclerosis	GGGGCCrepeat in C9orf72	Elav-GS	climbing assay	decline
111	Amyotrophic lateral sclerosis	GGGGCCrepeat in C9orf72	Elav-GS	vacuole	increase
111	Amyotrophic lateral sclerosis	hTDP-43	GMR-Gal4	rough eye phenotype	exacerbate
112	Amyotrophic lateral sclerosis	GGGGCCrepeat in C9orf72	GMR-Gal4	rough eye phenotype	exacerbate
112	Amyotrophic lateral sclerosis	GGGGCCrepeat in C9orf72	GMR-Gal4	retinal thickness	decrease
114	Amyotrophic lateral sclerosis	hTDP-43	GMR-Gal4	rough eye phenotype	exacerbate
114	Amyotrophic lateral sclerosis	hTDP-43	GMR-Gal4	retinal thickness	decrease
114	Amyotrophic lateral sclerosis	hATXN2	GMR-Gal4	rough eye phenotype	exacerbate
114	Amyotrophic lateral sclerosis	hATXN2	GMR-Gal4	retinal thickness	decrease
114	Amyotrophic lateral sclerosis	GGGGCCrepeat in C9orf72	GMR-Gal4	rough eye phenotype	exacerbate
114	Amyotrophic lateral sclerosis	GGGGCCrepeat in C9orf72	GMR-Gal4	retinal thickness	decrease
115	Amyotrophic lateral sclerosis	dVAP33A	GMR-Gal4	rough eye phenotype	exacerbate
115	Amyotrophic lateral sclerosis	dVAP33A	elav-Gal4	climbing assay	decline
115	Amyotrophic lateral sclerosis	dVAP33A	elav-Gal4	the number of bouton at larval NMJ	decrease
115	Amyotrophic lateral sclerosis	dVAP33A	elav-Gal4	the size of bouton at larval NMJ	increase
118	Spinocerebellar ataxia type 1	hSCA1	GMR-Gal4	rough eye phenotype	exacerbate
118	Spinocerebellar ataxia type 1	hSCA1	GMR-Gal4	retinal thickness	decrease
121	Alzheimer's disease	hAβ42	GMR-Gal4	rough eye phenotype	exacerbate
126	Spinocerebellar ataxia type 1	hATXN1	GMR-Gal4	rough eye phenotype	exacerbate
126	Spinocerebellar ataxia type 1	hATXN1	GMR-Gal4	retinal thickness	decrease
127	Alzheimer's disease	hAβ42	GMR-Gal4	rough eye phenotype	not change
127	Alzheimer's disease	hAβ42	GMR-Gal4	retinal thickness	not change
127	Alzheimer's disease	hAβ42	elav-Gal4	climbing assay	decline
127	Alzheimer's disease	hTau	GMR-Gal4	rough eye phenotype	exacerbate
127	Alzheimer's disease	hTau	GMR-Gal4	retinal thickness	decrease
128	Amyotrophic lateral sclerosis	h hnRNPA2B1	GMR-Gal4	rough eye phenotype	exacerbate
128	Amyotrophic lateral sclerosis	hFUS	GMR-Gal4	rough eye phenotype	exacerbate
128	Amyotrophic lateral sclerosis	hTDP-43	GMR-Gal4	rough eye phenotype	exacerbate
128	Amyotrophic lateral sclerosis	hTDP-43	GMR-Gal4	retinal thickness	decrease
128	Spinocerebellar ataxia type 31	hUGGAA	GMR-Gal4	rough eye phenotype	exacerbate
128	Spinocerebellar ataxia type 31	hUGGAA	Elav-GS	life span assay	shorten
128	Spinocerebellar ataxia type 31	hUGGAA	Elav-GS	climbing assay	decline
132	Parkinson's disease	dGBA1B	LOF	life span assay	shorten
132	Parkinson's disease	dGBA1B	LOF	climbing assay	decline
132	Parkinson's disease	dGBA1B	LOF	Bang sensitivity	decline
132	Parkinson's disease	dGBA1B	LOF	vacuole	increase
132	Parkinson's disease	dGBA1B	LOF	the number of DA neurons	not change
132	Parkinson's disease	hαsyn	TH-Gal4	life span assay	shorten
132	Parkinson's disease	hαsyn	TH-Gal4	Bang sensitivity	not change
132	Parkinson's disease	hαsyn	TH-Gal4	climbing assay	not change
133	Leigh syndrome	dND23	LOF	life span assay	shorten
133	Leigh syndrome	dND23	LOF	vacuole	increase
133	Leigh syndrome	dND23	LOF	Bang sensitivity	decline
133	Leigh syndrome	dND23	LOF	climbing assay	decline
135	Spinocerebellar ataxia type 1	hATXN1	elav-Gal4	life span assay	not change
135	Spinocerebellar ataxia type 1	hATXN1	elav-Gal4	climbing assay	not change
135	Spinocerebellar ataxia type 1	hATXN1	elav-Gal4	daily activity	not change
135	Spinocerebellar ataxia type 1	hATXN1	1407-Gal4	life span assay	shorten
135	Spinocerebellar ataxia type 1	hATXN1	1407-Gal4	climbing assay	not change
135	Spinocerebellar ataxia type 1	hATXN1	1407-Gal4	daily activity	increase
135	Spinocerebellar ataxia type 1	hATXN1	OK6-Gal4	life span assay	shorten
135	Spinocerebellar ataxia type 1	hATXN1	OK6-Gal4	climbing assay	decline
135	Spinocerebellar ataxia type 1	hATXN1	OK6-Gal4	daily activity	decrease
135	Spinocerebellar ataxia type 1	hATXN1	D42-Gal4	life span assay	shorten
135	Spinocerebellar ataxia type 1	hATXN1	D42-Gal4	climbing assay	decline
135	Spinocerebellar ataxia type 1	hATXN1	D42-Gal4	daily activity	not change
135	Spinocerebellar ataxia type 1	hATXN1	Cha-Gal4	life span assay	not change
135	Spinocerebellar ataxia type 1	hATXN1	Cha-Gal4	climbing assay	decline
135	Spinocerebellar ataxia type 1	hATXN1	Cha-Gal4	daily activity	not change
135	Huntington's disease	hHtt	elav-Gal4	life span assay	shorten
135	Huntington's disease	hHtt	elav-Gal4	climbing assay	not change
135	Huntington's disease	hHtt	elav-Gal4	daily activity	not change
135	Huntington's disease	hHtt	1407-Gal4	life span assay	shorten
135	Huntington's disease	hHtt	1407-Gal4	climbing assay	not change
135	Huntington's disease	hHtt	1407-Gal4	daily activity	not change
135	Huntington's disease	hHtt	OK6-Gal4	life span assay	shorten
135	Huntington's disease	hHtt	OK6-Gal4	climbing assay	decline
135	Huntington's disease	hHtt	OK6-Gal4	daily activity	increase
135	Huntington's disease	hHtt	D42-Gal4	life span assay	shorten
135	Huntington's disease	hHtt	D42-Gal4	climbing assay	not change
135	Huntington's disease	hHtt	D42-Gal4	daily activity	not change
135	Huntington's disease	hHtt	Cha-Gal4	life span assay	shorten
135	Huntington's disease	hHtt	Cha-Gal4	climbing assay	decline
135	Huntington's disease	hHtt	Cha-Gal4	daily activity	decrease
135	Huntington's disease	hHtt	ple-Gal4	life span assay	shorten
135	Huntington's disease	hHtt	ple-Gal4	climbing assay	decline
135	Huntington's disease	hHtt	ple-Gal4	daily activity	increase
135	Huntington's disease	hHtt	repo-Gal4	life span assay	shorten
135	Huntington's disease	hHtt	repo-Gal4	climbing assay	decline
135	Huntington's disease	hHtt	repo-Gal4	daily activity	increase
137	Parkinson's disease	dPINK1	LOF	the number of DA neurons	reduce
137	Parkinson's disease	dPINK1	LOF	rough eye phenotype	exacerbate
137	Parkinson's disease	dPINK1	LOF	rhabdomere	reduced
139	Parkinson's disease	daux	LOF	climbing assay	decline
139	Parkinson's disease	daux	LOF	life span assay	shorten
139	Parkinson's disease	daux	LOF	the number of DA neurons	reduce
139	Parkinson's disease	hαsyn	Ddc-Gal4	the number of DA neurons	reduce
139	Parkinson's disease	hαsyn	TH-Gal4	the number of DA neurons	not change
141	Amyotrophic lateral sclerosis	hTDP-43	OK371-Gal4	motor axon	degeneration
141	Amyotrophic lateral sclerosis	hTDP-43	OK371-Gal4	NMJs	degeneration
143	Spinocerebellar ataxia type 3	hMJD	ppk-Gal4	the morphology of classIV da neuron	decrease the complexity
143	Spinocerebellar ataxia type 3	hMJD	ppk-GS	the morphology of classIV da neuron	decrease the complexity
143	Spinocerebellar ataxia type 1	hSCA1	ppk-Gal4	the morphology of classIV da neuron	decrease the complexity
169	Alzheimer's disease	hTau	OK107-Gal4	olfactory memory	decline
169	Alzheimer's disease	hTau	R21D02-Gal4	olfactory memory	decline
169	Alzheimer's disease	hTau	c305-Gal4	olfactory memory	decline
169	Alzheimer's disease	hTau	MB247-Gal4	olfactory memory	decline
169	Alzheimer's disease	hTau	c316-Gal4	olfactory memory	decline
173	Parkinson's disease	hαsyn	Ddc-Gal4	sleep behavior	change
173	Parkinson's disease	hαsyn	Ddc-Gal4	locomoter activity	change
173	Parkinson's disease	hαsyn	Ddc-Gal4	circadian rhythm	abnormal
174	Parkinson's disease	dParkin	LOF	olfactory memory	change
174	Parkinson's disease	dParkin	LOF	circadian rhythm	abnormal
174	Parkinson's disease	dPINK1	LOF	olfactory memory	decline
174	Parkinson's disease	dPINK1	LOF	circadian rhythm	abnormal
175	Alzheimer's disease	hTau	Tim-Gal4	daily activity	increase
175	Alzheimer's disease	hTau	Tim-Gal4	sleep behavior	decline
175	Alzheimer's disease	hTau	Tim-Gal4	circadian rhythm	abnormal
178	Undiagnosed disease	dWDR37	LOF	Bang sensitivity	decline
182	Alzheimer's disease	hAβ42	Rh1-Gal4	ERG	change
182	Alzheimer's disease	hAβ42	Rh1-Gal4	vacuole	increase
182	Alzheimer's disease	hAβ42	Rh1-Gal4	ommatidia	reduce
182	Alzheimer's disease	hAβ42	Rh1-Gal4	rhabdomere using TEM	exacerbate
182	Alzheimer's disease	hTau	Rh1-Gal4	ERG	change
182	Alzheimer's disease	hTau	Rh1-Gal4	vacuole	not change
182	Alzheimer's disease	hTau	Rh1-Gal4	ommatidia	not change
182	Alzheimer's disease	hTau	Rh1-Gal4	rhabdomere using TEM	exacerbate
182	Parkinson's disease	hαsyn	Rh1-Gal4	ERG	change
182	Parkinson's disease	hαsyn	Rh1-Gal4	vacuole	increase
182	Parkinson's disease	hαsyn	Rh1-Gal4	ommatidia	reduce
182	Parkinson's disease	hαsyn	Rh1-Gal4	rhabdomere using TEM	exacerbate
183	Undiagnosed disease	dcac	LOF	ERG	change
183	Undiagnosed disease	dcac	LOF	rhabdomere using TEM	exacerbate
184	Spinocerebellar ataxia type 1	hSCA1	GMR-Gal4	rough eye phenotype	exacerbate
